# Supplementary material for: Expanding the Efficacy of Fingermark Enhancement Using ToF-SIMS
Source: Molecules. 2023 Jul 27;28(15):5687. doi: 10.3390/molecules28155687 (PMC10419545; doi:10.3390/molecules28155687)
Supplement: Supplementary file 1 [file molecules-28-05687-s001.zip]

Archive with 1 entries (1 files):
- molecules-2398992-supplementary.pdf
